# Supplementary material for: Modern Rotational Radiation Techniques with Volumetric Modulated Arc Therapy or Helical Tomotherapy for Optimal Sparing of the Lung and Heart in Left-Breast Cancer Radiotherapy Plus Regional Nodal Irradiation: A Comparative Dosimetric Analysis
Source: Cancers (Basel). 2021 Oct 9;13(20):5043. doi: 10.3390/cancers13205043 (PMC8534109; doi:10.3390/cancers13205043)
Supplement: Supplementary file 1 [file cancers-13-05043-s001.zip]

Archive with 1 entries (1 files):
- cancers-1373334-supplementary.pdf
